# Supplementary material for: Left-handed DNA for efficient highly multiplexed imaging at single-protein resolution
Source: Nat Commun. 2025 Oct 2;16:8773. doi: 10.1038/s41467-025-64228-x (PMC12491495; doi:10.1038/s41467-025-64228-x)
Supplement: Supplementary file 4 — Source Data [file 41467_2025_64228_MOESM4_ESM.xlsx]

## Sheet: Fig. 1 D and Supp. Fig. 2
DNA Origami										Normalization based on Concentration and Binding Sites
	dark_median (s)	dark_std (s)	bright_median (s)	bright_std (s)	n	kon (1/Ms)					single binding sites	whole origami	origami factor	concentration factor	total factor
R1	194.8	39.99	0.569	0.1	1693	5.13347e+07				L1	20194	2136	9.45412	1	9.45412
L1	123.11	20.36	0.204	0.019	2136	8.12282e+07				L2	19098	2092	9.12906	1	9.12906
R2	222.81	35.59	0.265	0.033	1095	4.48813e+07				L3	11359	1201	9.45795	5	47.2898
L2	164.31	29.96	0.525	0.072	2092	6.08606e+07				L4	8721	1015	8.59212	2	17.1842
R3	266.82	27.16	0.128	0.01	1697	3.74784e+07				L5	8446	893	9.45801	5	47.29
L3	249.6	33.45	0.124	0.008	1201	4.00641e+07				L6	10404	1035	10.0522	2	20.1043
R4	223.39	43.83	0.428	0.075	2810	4.47648e+07				R1	23306	3165	7.36367	1	7.36367
L4	188.48	32.54	0.448	0.058	1015	5.3056e+07				R2	9811	1095	8.95982	2	17.9196
R5	357.46	92.38	0.351	0.078	997	2.79752e+07				R3	15841	1697	9.33471	4	37.3388
L5	500.75	69.56	0.154	0.015	893	1.997e+07				R4	20390	2810	7.25623	1	7.25623
R6	162.11	38.31	0.46	0.073	1086	6.16865e+07				R5	6761	997	6.78134	1.5	10.172
L6	251.77	35.64	0.335	0.036	1035	3.97188e+07				R6	7401	1086	6.81492	1	6.81492
	Normalized concentration (M)
	1e-10
	1e-10
	1e-10
	1e-10
	1e-10
	1e-10
	1e-10
	1e-10
	1e-10
	1e-10
	1e-10
	1e-10
	1e-10
	1e-10

## Sheet: Fig. 1 E and Supp. Fig. 3
Nuclear Pores
	dark_median (s)	dark_std (s)	bright_median (s)	bright_std (s)	n	kon (1/Ms)
R1	204.88	34.41	0.306	0.036	316	4.88091e+07
L1	145.2	16.55	0.293	0.024	402	6.88705e+07
R2	164.23	30.82	0.31	0.031	263	6.08902e+07
L2	134.95	17.02	0.647	0.06	250	7.41015e+07
R3	245.05	50.96	0.197	0.024	537	4.0808e+07
L3	167.21	25.14	0.221	0.027	260	5.9805e+07
R4	212.05	44.88	0.464	0.068	290	4.71587e+07
L4	186.4	40.66	0.496	0.054	311	5.36481e+07
R5	359.96	57.68	0.333	0.044	266	2.77809e+07
L5	376.86	71.6	0.316	0.051	291	2.65351e+07
R6	226.06	39.67	0.428	0.032	61	4.4236e+07
L6	238.91	53.25	0.345	0.041	264	4.18568e+07
Normalized concentration (M)
1e-10
1e-10
1e-10
1e-10
1e-10
1e-10
1e-10
1e-10
1e-10
1e-10
1e-10
1e-10
